# Supplementary material for: Construction of Prognostic Risk Model of Patients with Skin Cutaneous Melanoma Based on TCGA-SKCM Methylation Cohort
Source: Comput Math Methods Med. 2022 Aug 25;2022:4261329. doi: 10.1155/2022/4261329 (PMC9436567; doi:10.1155/2022/4261329)
Supplement: Supplementary Materials — Table S1: the clinical data was accessed from TCGA-SKCM dataset. Table S2: the result of multivariate Cox regression for the methylation sites based on SKCM patients. [file 4261329.f1.zip]

Archive with 2 entries (2 files):
- Table S1 (1).pdf
- Table S2 (1).pdf
